# Supplementary material for: A novel anti-epileptogenesis strategy of temporal lobe epilepsy based on nitric oxide donor
Source: EMBO Mol Med. 2024 Dec 9;17(1):85–111. doi: 10.1038/s44321-024-00168-1 (PMC11730642; doi:10.1038/s44321-024-00168-1)
Supplement: Supplementary file 5 — Source data Fig. 2 [file 44321_2024_168_MOESM5_ESM.zip]

Archive with 11 entries (5 files):
- Figure 2/
- Figure 2/2A/
- Figure 2/2A/Seizure rank.xlsx
- Figure 2/2B/
- Figure 2/2B/Seizure rank.xlsx
- Figure 2/2C/
- Figure 2/2C/EEG recording.xlsx
- Figure 2/2D/
- Figure 2/2D/EEG recording.xlsx
- Figure 2/2E/
- Figure 2/2E/Immunofluorescence DAPI.tif
