# Supplementary material for: A novel anti-epileptogenesis strategy of temporal lobe epilepsy based on nitric oxide donor
Source: EMBO Mol Med. 2024 Dec 9;17(1):85–111. doi: 10.1038/s44321-024-00168-1 (PMC11730642; doi:10.1038/s44321-024-00168-1)
Supplement: Supplementary file 5 — Source data Fig. 2 [file 44321_2024_168_MOESM5_ESM.zip › Figure 2/2A/Seizure rank.xlsx]

## Sheet: Figure 2A
WT	Nos1-/-
13	32
17	35
13	33
26	30
10	30
18	36
26	32
18	38
9	34
21	32
