# Supplementary material for: A novel anti-epileptogenesis strategy of temporal lobe epilepsy based on nitric oxide donor
Source: EMBO Mol Med. 2024 Dec 9;17(1):85–111. doi: 10.1038/s44321-024-00168-1 (PMC11730642; doi:10.1038/s44321-024-00168-1)
Supplement: Supplementary file 5 — Source data Fig. 2 [file 44321_2024_168_MOESM5_ESM.zip › Figure 2/2B/Seizure rank.xlsx]

## Sheet: Figure 2B
WT	Nos1-/-
0	17
0	23
0	12
0	17
0	24
0	17
0	13
0	30
0	11
0	11
