# Supplementary material for: A novel anti-epileptogenesis strategy of temporal lobe epilepsy based on nitric oxide donor
Source: EMBO Mol Med. 2024 Dec 9;17(1):85–111. doi: 10.1038/s44321-024-00168-1 (PMC11730642; doi:10.1038/s44321-024-00168-1)
Supplement: Supplementary file 6 — Source data Fig. 3 [file 44321_2024_168_MOESM6_ESM.zip › Figure 3/3J/EEG recording.xlsx]

## Sheet: Figure 3J
epileptic spikes			SRS
WT	Nos1loxp/loxp		WT	Nos1loxp/loxp
168	1836		0	1
144	5760		0	3
48	7488		0	5
24	6336		0	2
	8064			9
