# Supplementary material for: A novel anti-epileptogenesis strategy of temporal lobe epilepsy based on nitric oxide donor
Source: EMBO Mol Med. 2024 Dec 9;17(1):85–111. doi: 10.1038/s44321-024-00168-1 (PMC11730642; doi:10.1038/s44321-024-00168-1)
Supplement: Supplementary file 7 — Source data Fig. 4 [file 44321_2024_168_MOESM7_ESM.zip]

Archive with 29 entries (20 files):
- Figure 4/
- Figure 4/4A/
- Figure 4/4A/Nos1-- -1.tif
- Figure 4/4A/Nos1-- -2.tif
- Figure 4/4A/Nos1-- -3 (original image).tif
- Figure 4/4A/Nos1-- -3.tif
- Figure 4/4A/README.docx
- Figure 4/4A/WT-1.tif
- Figure 4/4A/WT-2.tif
- Figure 4/4A/WT-3 (original image).tif
- Figure 4/4A/WT-3.tif
- Figure 4/4B/
- Figure 4/4B/Nos1--/
- Figure 4/4B/Nos1--/Green channel.tif
- Figure 4/4B/Nos1--/Merge.tif
- Figure 4/4B/Nos1--/Red channel.tif
- Figure 4/4B/WT/
- Figure 4/4B/WT/Green channel.tif
- Figure 4/4B/WT/Merge.tif
- Figure 4/4B/WT/Red channel.tif
- Figure 4/4C/
- Figure 4/4C/Number of input cells.xlsx
- Figure 4/4E/
- Figure 4/4E/Nos1_loxp_loxp.tif
- Figure 4/4E/WT.tif
- Figure 4/4F/
- Figure 4/4F/Number of input cells.xlsx
- Figure 4/4G/
- Figure 4/4G/Number of excitatory input cells.xlsx
