# Supplementary material for: A novel anti-epileptogenesis strategy of temporal lobe epilepsy based on nitric oxide donor
Source: EMBO Mol Med. 2024 Dec 9;17(1):85–111. doi: 10.1038/s44321-024-00168-1 (PMC11730642; doi:10.1038/s44321-024-00168-1)
Supplement: Supplementary file 7 — Source data Fig. 4 [file 44321_2024_168_MOESM7_ESM.zip › Figure 4/4C/Number of input cells.xlsx]

## Sheet: Figure 4C
Cortex			forebrain			brainstem			CA3			HL
WT	Nos1-/-		WT	Nos1-/-		WT	Nos1-/-		WT	Nos1-/-		WT	Nos1-/-
1506	5100		55	173		0	100		324	575		677	841
1342	3306		97	192		20	60		380	710		784	755
1800	4545		68	201		40	80		220	471		832	703
781	2977		59	165		57	56		318	533		781	787
1747	2148		65	246		49	69		189	431		691	902
974	3397		81	105		61	78		281	545		741	810
