# Supplementary material for: A novel anti-epileptogenesis strategy of temporal lobe epilepsy based on nitric oxide donor
Source: EMBO Mol Med. 2024 Dec 9;17(1):85–111. doi: 10.1038/s44321-024-00168-1 (PMC11730642; doi:10.1038/s44321-024-00168-1)
Supplement: Supplementary file 7 — Source data Fig. 4 [file 44321_2024_168_MOESM7_ESM.zip › Figure 4/4F/Number of input cells.xlsx]

## Sheet: Figure 4F
Cortex			forebrain			brainstem			CA3			HL
WT	Nos1loxp/loxp		WT	Nos1loxp/loxp		WT	Nos1loxp/loxp		WT	Nos1loxp/loxp		WT	Nos1loxp/loxp
1312	4723		59	191		19	49		267	733		703	792
1422	4932		74	237		24	60		294	783		854	808
1510	4805		91	263		30	55		325	757		915	874
1614	4309		111	229		22	34		269	651		966	872
1477	3918		122	272		24	39		346	713		762	963
1339	3832		111	274		23	57		371	589		774	887
1732			137			26			376			1026
