# Supplementary material for: A novel anti-epileptogenesis strategy of temporal lobe epilepsy based on nitric oxide donor
Source: EMBO Mol Med. 2024 Dec 9;17(1):85–111. doi: 10.1038/s44321-024-00168-1 (PMC11730642; doi:10.1038/s44321-024-00168-1)
Supplement: Supplementary file 7 — Source data Fig. 4 [file 44321_2024_168_MOESM7_ESM.zip › Figure 4/4G/Number of excitatory input cells.xlsx]

## Sheet: Figure 4G
WT	Nos1loxp/loxp
1657	5696
1814	6012
1956	5880
2016	5223
1969	4942
1844	4752
2271
