# Supplementary material for: A novel anti-epileptogenesis strategy of temporal lobe epilepsy based on nitric oxide donor
Source: EMBO Mol Med. 2024 Dec 9;17(1):85–111. doi: 10.1038/s44321-024-00168-1 (PMC11730642; doi:10.1038/s44321-024-00168-1)
Supplement: Supplementary file 10 — Source data Fig. 7 [file 44321_2024_168_MOESM10_ESM.zip]

Archive with 11 entries (6 files):
- Figure 7/
- Figure 7/7B/
- Figure 7/7B/Control & Vehicle.tif
- Figure 7/7B/Pilocarpine & DETA_NONOate.tif
- Figure 7/7B/Pilocarpine & Vehicle.tif
- Figure 7/7C/
- Figure 7/7C/Number of input cells.xlsx
- Figure 7/7F/
- Figure 7/7F/EEG recording.xlsx
- Figure 7/7G/
- Figure 7/7G/NO detection.xlsx
