# Supplementary material for: A novel anti-epileptogenesis strategy of temporal lobe epilepsy based on nitric oxide donor
Source: EMBO Mol Med. 2024 Dec 9;17(1):85–111. doi: 10.1038/s44321-024-00168-1 (PMC11730642; doi:10.1038/s44321-024-00168-1)
Supplement: Supplementary file 10 — Source data Fig. 7 [file 44321_2024_168_MOESM10_ESM.zip › Figure 7/7C/Number of input cells.xlsx]

## Sheet: Figure 7C
Cortex				forebrain				brainstem				CA3				HL				Excitatory input cells
Control+ Vehicle	SE+ Vehicle	SE+DETA/ NONOate		Control+ Vehicle	SE+ Vehicle	SE+DETA/ NONOate		Control+ Vehicle	SE+ Vehicle	SE+DETA/ NONOate		Control+ Vehicle	SE+ Vehicle	SE+DETA/ NONOate		Control+ Vehicle	SE+ Vehicle	SE+DETA/ NONOate		Control+ Vehicle	SE+ Vehicle	SE+DETA/ NONOate
2172.5	3961.5	1501.5		333	618	108		80	210	2		1008	765	159		726	679	608		3593.5	5554.5	2470.5
2902.5	3869.5	2522		482	491	499		165	90	139		830	1406	1711		557	1300	906		4379.5	5856.5	4171
1270.5	3372.5	1524.5		501	593	701		92	117	232		1346	1673	734		118	885	1025		3209.5	5755.5	3191.5
2761.5	3672.5	1200.5		489	549	181		63	156	0		981	983	674		235	762	299		4294.5	5360.5	2055.5
1675.5	3854.5	2423.5		371	319	581		75	103	105		1125	1339	681		371	981	518		3246.5	5615.5	3790.5
2670.5	3729.5	1874.5		431	461	413		102	121	145		781	1461	595		462	1021	721		3984.5	5772.5	3027.5
