# Supplementary material for: A novel anti-epileptogenesis strategy of temporal lobe epilepsy based on nitric oxide donor
Source: EMBO Mol Med. 2024 Dec 9;17(1):85–111. doi: 10.1038/s44321-024-00168-1 (PMC11730642; doi:10.1038/s44321-024-00168-1)
Supplement: Supplementary file 10 — Source data Fig. 7 [file 44321_2024_168_MOESM10_ESM.zip › Figure 7/7F/EEG recording.xlsx]

## Sheet: Figure 7F
Spikes					SRS
Vehicle		Pilocarpine			Vehicle		Pilocarpine
Vehicle	DETA/NONOate	Vehicle	DETA/NONOate		Vehicle	DETA/NONOate	Vehicle	DETA/NONOate
0	0	9399	2180		0	0	2	1
0	0	6084	2633		0	0	4	0
0	0	9432	1152		0	0	3	1
0	0	3696	2304		0	0	3	1
0	0	7296	1218		0	0	4	0
0	0	9648	1950		0	0	2	1
