# Supplementary material for: A novel anti-epileptogenesis strategy of temporal lobe epilepsy based on nitric oxide donor
Source: EMBO Mol Med. 2024 Dec 9;17(1):85–111. doi: 10.1038/s44321-024-00168-1 (PMC11730642; doi:10.1038/s44321-024-00168-1)
Supplement: Supplementary file 10 — Source data Fig. 7 [file 44321_2024_168_MOESM10_ESM.zip › Figure 7/7G/NO detection.xlsx]

## Sheet: Figure 7G
Control+ Vehicle	SE+ Vehicle	SE+ DETA/NONOate
8.13501	5.53503	8.06159
6.85457	4.61124	7.93226
8.76853	5.01925	9.03156
6.81305	5.00385	8.04003
8.08476	4.95766	8.93741
7.20866	4.87298	9.35489
